# Supplementary material for: The Isolation and Characterization of a Novel Psychrotolerant Cellulolytic Bacterium, Microbacterium sp. QXD-8T
Source: Microorganisms. 2024 Jan 31;12(2):303. doi: 10.3390/microorganisms12020303 (PMC10892437; doi:10.3390/microorganisms12020303)
Supplement: Supplementary file 1 [file microorganisms-12-00303-s001.zip]

Archive with 1 entries (1 files):
- microorganisms-2783596-supplementary.pdf
